# Supplementary material for: The Impact of SGLT-2 Inhibitors on Hydroxyl Radical Markers and Diabetic Neuropathy: A Short-Term Clinical Study
Source: Antioxidants (Basel). 2025 Feb 28;14(3):289. doi: 10.3390/antiox14030289 (PMC11939660; doi:10.3390/antiox14030289)
Supplement: Supplementary file 1 [file antioxidants-14-00289-s001.zip]

Archive with 1 entries (1 files):
- antioxidants-3450944-supplementary.pdf
